# Supplementary material for: Examining Physicians’ Approaches to Treating Relatives in Primary Health Care Centers: Insights from a Qualitative Study
Source: Healthcare (Basel). 2024 Oct 11;12(20):2021. doi: 10.3390/healthcare12202021 (PMC11507387; doi:10.3390/healthcare12202021)
Supplement: Supplementary file 1 [file healthcare-12-02021-s001.zip]

Archive with 2 entries (2 files):
- healthcare-3212095-COREQ.pdf
- healthcare-3212095-Topic Guide.pdf
